# Supplementary material for: Viral-mediated gene delivery of TMBIM6 protects the neonatal brain via disruption of NPR-CYP complex coupled with upregulation of Nrf-2 post-HI
Source: J Neuroinflammation. 2019 Aug 31;16:174. doi: 10.1186/s12974-019-1559-4 (PMC6717394; doi:10.1186/s12974-019-1559-4)
Supplement: Supplementary file 4 — Statistical Analysis for Endogenous Protein Expression Levels post-HI. Representative table showing detailed statistical analysis for the endogenous expression levels of BI-1, NPR, P4502E1, pNrf-2 and HO-1. (Data expressed as mean +/− SD; *p < 0.05 vs sham; # p<0.05 vs 6 h, @ p < 0.05 vs 24 h; n = 4, using one-way ANOVA followed by Tukey multiple-comparison post hoc analysis). (XLSX 12 kb) [file 12974_2019_1559_MOESM4_ESM.xlsx]

## Sheet: Figure 1
A	Statistical Data Analysis for Fig. 1B					B	Statistical Data Analysis for Fig. 1D
Time Course BI-1	Tukey's multiple comparisons test	95% CI of diff.	Significant?	P Value	DF/F	Time Course P4502E1	Tukey's multiple comparisons test	95% CI of diff.	Significant?	P Value	DF/F
	Sham vs. 6h	-0.2701 to 0.2435	No	0.9998	15/10.9		Sham vs. 6h	-1.878 to 0.07970	No	0.0793	15/4.3
	Sham vs. 12h	-0.5468 to -0.03316	Yes	0.0235			Sham vs. 12h	-1.910 to 0.04858	No	0.0663
	Sham vs. 24h	-0.6721 to -0.1585	Yes	0.0013			Sham vs. 24h	-1.874 to 0.08430	No	0.0814
	Sham vs. 72h	-0.2644 to 0.2492	No	> 0.9999			Sham vs. 72h	-2.206 to -0.2478	Yes	0.0112
	6h vs. 12h	-0.5334 to -0.01983	Yes	0.0319			6h vs. 12h	-1.010 to 0.9479	No	> 0.9999
	6h vs. 24h	-0.6588 to -0.1452	Yes	0.0017			6h vs. 24h	-0.9745 to 0.9837	No	> 0.9999
	6h vs. 72h	-0.2511 to 0.2625	No	> 0.9999			6h vs. 72h	-1.307 to 0.6516	No	0.8364
	12h vs. 24h	-0.3821 to 0.1314	No	0.5735			12h vs. 24h	-0.9433 to 1.015	No	> 0.9999
	12h vs. 72h	0.02554 to 0.5391	Yes	0.028			12h vs. 72h	-1.275 to 0.6827	No	0.8789
	24h vs. 72h	0.1509 to 0.6645	Yes	0.0015			24h vs. 72h	-1.311 to 0.6470	No	0.8296
C	Statistical Data Analysis for Fig. 1C						Statistical Data Analysis for Fig. 1E
Time Course NPR	Tukey's multiple comparisons test	95% CI of diff.	Significant?	P Value	DF/F	Time Course pNrf-2	Tukey's multiple comparisons test	95% CI of diff.	Significant?	P Value	DF/F
	Sham vs. 6h	-0.4611 to 0.1642	No	0.5978	15/0.9		Sham vs. 6h	-0.07166 to 0.4351	No	0.2269	15/1.8
	Sham vs. 12h	-0.3574 to 0.2680	No	0.9913			Sham vs. 12h	-0.07969 to 0.4271	No	0.2633
	Sham vs. 24h	-0.3262 to 0.2992	No	> 0.9999			Sham vs. 24h	-0.1140 to 0.3928	No	0.4634
	Sham vs. 72h	-0.2852 to 0.3402	No	0.9987			Sham vs. 72h	-0.07664 to 0.4301	No	0.249
	6h vs. 12h	-0.2089 to 0.4164	No	0.8402			6h vs. 12h	-0.2614 to 0.2454	No	> 0.9999
	6h vs. 24h	-0.1777 to 0.4477	No	0.6762			6h vs. 24h	-0.2957 to 0.2111	No	0.9844
	6h vs. 72h	-0.1367 to 0.4886	No	0.4421			6h vs. 72h	-0.2584 to 0.2484	No	> 0.9999
	12h vs. 24h	-0.2815 to 0.3439	No	0.9978			12h vs. 24h	-0.2877 to 0.2191	No	0.9929
	12h vs. 72h	-0.2405 to 0.3849	No	0.9503			12h vs. 72h	-0.2503 to 0.2564	No	> 0.9999
	24h vs. 72h	-0.2717 to 0.3537	No	0.9937			24h vs. 72h	-0.2160 to 0.2907	No	0.9902
	Statistical Data Analysis for Fig. 1F
Time Course HO-1	Tukey's multiple comparisons test	95% CI of diff.	Significant?	P Value	DF/F
	Sham vs. 6h	0.2882 to 1.082	Yes	0.0004	19/24.9
	Sham vs. 12h	0.3138 to 1.108	Yes	0.0003
	Sham vs. 24	0.6232 to 1.348	Yes	< 0.0001
	Sham vs. 72	0.7668 to 1.492	Yes	< 0.0001
	6h vs. 12h	-0.3715 to 0.4228	No	0.9997
	6h vs. 24	-0.06206 to 0.6630	No	0.1342
	6h vs. 72	0.08149 to 0.8065	Yes	0.0121
	12h vs. 24	-0.08771 to 0.6373	No	0.1945
	12h vs. 72	0.05584 to 0.7809	Yes	0.0191
	24 vs. 72	-0.1807 to 0.4678	No	0.6759
