# Supplementary material for: Viral-mediated gene delivery of TMBIM6 protects the neonatal brain via disruption of NPR-CYP complex coupled with upregulation of Nrf-2 post-HI
Source: J Neuroinflammation. 2019 Aug 31;16:174. doi: 10.1186/s12974-019-1559-4 (PMC6717394; doi:10.1186/s12974-019-1559-4)
Supplement: Supplementary file 5 — Statistical Analysis for Percent Infarcted Area and Long-term studies. Representative table showing detailed statistical analysis for dose study, viral vector present in the brain and long-term neurobehavior studies. (Data expressed as mean +/− SD; *p < 0.05 vs sham; # p<0.05 vs vehicle, @ p < 0.05 vs Ad-TMBIM6 (1.6 × 1011 PFU), n = 6. One-way ANOVA followed by Tukey multiple-comparison post hoc analysis). (For long-term studies: *p<0.05 vs sham; #p<0.05 vs vehicle; n = 6–9. One-way ANOVA followed by Tukey multiple-comparison/or Holm-Sidak post hoc analysis). (XLSX 11 kb) [file 12974_2019_1559_MOESM5_ESM.xlsx]

## Sheet: Figure 2
Statistical Data Analysis for Fig. 2A
BI-1 Dose Study	Tukey's multiple comparisons test	95% CI of diff.	Significant?	Summary	Adjusted P Value
	Vehicle vs. 1.6x1011PFU	7.121 to 22.62	Yes	***	0.0005
	Vehicle vs. 1.7x1011PFU	-6.135 to 9.360	No	ns	0.8508
	1.6x1011PFU vs. 1.7x1011PFU	-20.64 to -5.870	Yes	***	0.0009
	ANOVA table	DF	F (DFn, DFd)	P value
	Treatment (between columns)	2	F (2, 14) = 16.04	P = 0.0002
	Residual (within columns)	14
	Total	16
B	Statistical Data Analysis for Fig. 2B
HA-tag	Tukey's multiple comparisons test	95% CI of diff.	Significant?	P Value	DF/F
	Sham vs. Vehicle	-0.06346 to 0.06351	No	> 0.9999	15/215
	Sham vs. Ad-TMBIM6	-0.5027 to -0.3757	Yes	< 0.0001
	Vehicle vs. Ad-TMBIM6	-0.5027 to -0.3757	Yes	< 0.0001
Statistical Data Analysis for Fig. 2C - Rota Rod
5rpm	Tukey's multiple comparisons test	95% CI of diff.	Significant?	Summary	Adjusted P Value		ANOVA table	DF	F (DFn, DFd)	P value
							Treatment (between columns)	2	F (2, 18) = 4.920	P = 0.0197
	Sham vs. Vehicle	0.2033 to 113.2	Yes	*	0.0491		Residual (within columns)	18
	Sham vs. Ad-TMBIM6	-60.15 to 56.22	No	ns	0.9959		Total	20
	Vehicle vs. Ad-TMBIM6	-112.8 to -4.522	Yes	*	0.0325
Constant	Tukey's multiple comparisons test	95% CI of diff.	Significant?	Summary	Adjusted P Value		ANOVA table	DF	F (DFn, DFd)	P value
							Treatment (between columns)	2	F (2, 18) = 0.1612	P = 0.8524
	Sham vs. Vehicle	-20.09 to 21.20	No	ns	0.9974		Residual (within columns)	18
	Sham vs. Ad-TMBIM6	-17.04 to 25.49	No	ns	0.8689		Total	20
	Vehicle vs. Ad-TMBIM6	-16.11 to 23.45	No	ns	0.8845
Statistical Data Analysis for Fig. 2D - Water Maze
Time To Platform	Tukey's multiple comparisons test	95% CI of diff.	Significant?	Summary	Adjusted P Value		ANOVA table	DF	F (DFn, DFd)	P value
							Treatment (between columns)	2	F (2, 18) = 7.814	P = 0.0036
	Sham vs. Vehicle	-7.503 to -1.407	Yes	**	0.0042		Residual (within columns)	18
	Sham vs. Ad-TMBIM6	-4.580 to 2.098	No	ns	0.6175		Total	20
	Vehicle vs. Ad-TMBIM6	0.1660 to 6.262	Yes	*	0.0378
