# Supplementary material for: Viral-mediated gene delivery of TMBIM6 protects the neonatal brain via disruption of NPR-CYP complex coupled with upregulation of Nrf-2 post-HI
Source: J Neuroinflammation. 2019 Aug 31;16:174. doi: 10.1186/s12974-019-1559-4 (PMC6717394; doi:10.1186/s12974-019-1559-4)
Supplement: Supplementary file 6 — Statistical Analysis for Percent Infarcted Area with Intervention groups at 72 h post-HI. Representative table showing detailed statistical analysis for viral vector present in the brain and the percent infarcted area seen with different intervention groups. (Data expressed as mean +/− SD; *p < 0.05 vs sham; #p < 0.05 vs vehicle; @p < 0.05 vs Ad-TMBIM6 or scramble; n = 6–8/group using one-way ANOVA followed by Tukey multiple-comparison post hoc analysis). (XLSX 10 kb) [file 12974_2019_1559_MOESM6_ESM.xlsx]

## Sheet: Figure 3
B	Statistical Data Analysis for Fig. 3B
TTC All Intervention Groups	Tukey's multiple comparisons test	95% CI of diff.	Significant?	P Value	DF/F
	Sham vs. Vehicle	-41.43 to -30.14	Yes	< 0.0001	39/85.96
	Sham vs. Ad-TMBIM6	-23.78 to -12.49	Yes	< 0.0001
	Sham vs. BI-1 siRNA	-37.95 to -25.88	Yes	< 0.0001
	Sham vs. Nrf-2 siRNA	-41.18 to -29.12	Yes	< 0.0001
	Sham vs. Scramble	-29.03 to -11.97	Yes	< 0.0001
	Sham vs. BI-1 siRNA	-42.69 to -29.21	Yes	< 0.0001
	Sham vs. Nrf-2 siRNA	-43.72 to -28.94	Yes	< 0.0001
	Sham vs. Scramble	-38.67 to -26.02	Yes	< 0.0001
	Vehicle vs. Ad-TMBIM6	12.42 to 22.87	Yes	< 0.0001
	Vehicle vs. BI-1 siRNA	-1.774 to 9.512	No	0.3957
	Vehicle vs. Nrf-2 siRNA	-5.009 to 6.277	No	> 0.9999
	Vehicle vs. Scramble	7.023 to 23.54	Yes	< 0.0001
	Vehicle vs. BI-1 siRNA	-6.565 to 6.232	No	> 0.9999
	Vehicle vs. Nrf-2 siRNA	-7.623 to 6.524	No	> 0.9999
	Vehicle vs. Scramble	-2.519 to 9.395	No	0.6217
	Ad-TMBIM6 vs. BI-1 siRNA	-19.42 to -8.136	Yes	< 0.0001
	Ad-TMBIM6 vs. Nrf-2 siRNA	-22.66 to -11.37	Yes	< 0.0001
	Ad-TMBIM6 vs. Scramble	-10.62 to 5.897	No	0.989
	Ad-TMBIM6 vs. BI-1 siRNA	-24.21 to -11.42	Yes	< 0.0001
	Ad-TMBIM6 vs. Nrf-2 siRNA	-25.27 to -11.12	Yes	< 0.0001
	Ad-TMBIM6 vs. Scramble	-20.17 to -8.253	Yes	< 0.0001
	BI-1 siRNA vs. Nrf-2 siRNA	-9.268 to 2.798	No	0.7068
	BI-1 siRNA vs. Scramble	2.884 to 19.95	Yes	0.0025
	BI-1 siRNA vs. BI-1 siRNA	-10.78 to 2.710	No	0.5765
	BI-1 siRNA vs. Nrf-2 siRNA	-11.81 to 2.970	No	0.577
	BI-1 siRNA vs. Scramble	-6.758 to 5.896	No	> 0.9999
	Nrf-2 siRNA vs. Scramble	6.119 to 23.18	Yes	< 0.0001
	Nrf-2 siRNA vs. BI-1 siRNA	-7.545 to 5.945	No	> 0.9999
	Nrf-2 siRNA vs. Nrf-2 siRNA	-8.572 to 6.205	No	0.9998
	Nrf-2 siRNA vs. Scramble	-3.523 to 9.131	No	0.869
	Scramble vs. BI-1 siRNA	-24.50 to -6.401	Yes	< 0.0001
	Scramble vs. Nrf-2 siRNA	-25.37 to -6.295	Yes	< 0.0001
	Scramble vs. Scramble	-20.59 to -3.104	Yes	0.0021
	BI-1 siRNA vs. Nrf-2 siRNA	-8.364 to 7.597	No	> 0.9999
	BI-1 siRNA vs. Scramble	-3.405 to 10.61	No	0.7502
	Nrf-2 siRNA vs. Scramble	-3.643 to 11.62	No	0.7341
