# Supplementary material for: Viral-mediated gene delivery of TMBIM6 protects the neonatal brain via disruption of NPR-CYP complex coupled with upregulation of Nrf-2 post-HI
Source: J Neuroinflammation. 2019 Aug 31;16:174. doi: 10.1186/s12974-019-1559-4 (PMC6717394; doi:10.1186/s12974-019-1559-4)
Supplement: Supplementary file 7 — Statistical Analysis for Expression Levels of BI-1 Pathway Proteins at 72 h post-HI. Representative table showing detailed statistical analysis from western blot experiments measuring the levels of pathway proteins. (Data expressed as mean +/− SD; *p < 0.05 vs sham; #p < 0.05 vs vehicle; @p < 0.05 vs Ad-TMBIM6 or scramble; n = 6/group using one-way ANOVA followed by Tukey multiple-comparison post hoc analysis). (XLSX 16 kb) [file 12974_2019_1559_MOESM7_ESM.xlsx]

## Sheet: Figure 4&5
A	Statistical Data Analysis for Fig. 4B					B	Statistical Data Analysis for Fig. 4C
BI-1 Western Blot	Tukey's multiple comparisons test	95% CI of diff.	Significant?	P Value	DF/F	P4502E1 Western Blot	Tukey's multiple comparisons test	95% CI of diff.	Significant?	P Value	DF/F
	Sham vs. Vehicle	-0.4459 to 0.3085	No	0.9996	48/11.6		Sham vs. Vehicle	-0.8255 to -0.2596	Yes	< 0.0001	56/12.6
	Sham vs. Ad-TMBIM6	-1.112 to -0.3577	Yes	< 0.0001			Sham vs. Ad-TMBIM6	-0.3030 to 0.2839	No	> 0.9999
	Sham vs. BI-1 siRNA	-0.3859 to 0.3411	No	> 0.9999			Sham vs. BI-1 siRNA	-0.8155 to -0.2496	Yes	< 0.0001
	Sham vs. Nrf-2 siRNA	-0.7069 to 0.02011	No	0.0777			Sham vs. Nrf-2 siRNA	-0.6081 to 0.04145	No	0.1342
	Sham vs. Scramble	-0.9386 to -0.2116	Yes	0.0002			Sham vs. Scramble	-0.4030 to 0.1629	No	0.9045
	Sham vs. BI-1 siRNA	-0.4370 to 0.3174	No	0.9998			Sham vs. BI-1 siRNA	-0.8198 to -0.2539	Yes	< 0.0001
	Sham vs. Nrf-2 siRNA	-0.4550 to 0.2994	No	0.999			Sham vs. Nrf-2 siRNA	-0.6121 to 0.001729	No	0.0524
	Sham vs. Scramble	-0.4201 to 0.3343	No	> 0.9999			Sham vs. Scramble	-0.8197 to -0.2058	Yes	< 0.0001
	Vehicle vs. Ad-TMBIM6	-1.043 to -0.2890	Yes	< 0.0001			Vehicle vs. Ad-TMBIM6	0.2316 to 0.8344	Yes	< 0.0001
	Vehicle vs. BI-1 siRNA	-0.3172 to 0.4098	No	> 0.9999			Vehicle vs. BI-1 siRNA	-0.2812 to 0.3011	No	> 0.9999
	Vehicle vs. Nrf-2 siRNA	-0.6381 to 0.08885	No	0.2802			Vehicle vs. Nrf-2 siRNA	-0.07276 to 0.5912	No	0.2454
	Vehicle vs. Scramble	-0.8698 to -0.1428	Yes	0.0012			Vehicle vs. Scramble	0.1313 to 0.7136	Yes	0.0006
	Vehicle vs. BI-1 siRNA	-0.3683 to 0.3861	No	> 0.9999			Vehicle vs. BI-1 siRNA	-0.2855 to 0.2968	No	> 0.9999
	Vehicle vs. Nrf-2 siRNA	-0.3863 to 0.3681	No	> 0.9999			Vehicle vs. Nrf-2 siRNA	-0.07711 to 0.5519	No	0.2861
	Vehicle vs. Scramble	-0.3514 to 0.4030	No	> 0.9999			Vehicle vs. Scramble	-0.2847 to 0.3443	No	> 0.9999
	Ad-TMBIM6 vs. BI-1 siRNA	0.3490 to 1.076	Yes	< 0.0001			Ad-TMBIM6 vs. BI-1 siRNA	-0.8244 to -0.2216	Yes	< 0.0001
	Ad-TMBIM6 vs. Nrf-2 siRNA	0.02810 to 0.7551	Yes	0.0259			Ad-TMBIM6 vs. Nrf-2 siRNA	-0.6148 to 0.06718	No	0.2139
	Ad-TMBIM6 vs. Scramble	-0.2036 to 0.5234	No	0.8812			Ad-TMBIM6 vs. Scramble	-0.4119 to 0.1909	No	0.9568
	Ad-TMBIM6 vs. BI-1 siRNA	0.2979 to 1.052	Yes	< 0.0001			Ad-TMBIM6 vs. BI-1 siRNA	-0.8287 to -0.2259	Yes	< 0.0001
	Ad-TMBIM6 vs. Nrf-2 siRNA	0.2799 to 1.034	Yes	< 0.0001			Ad-TMBIM6 vs. Nrf-2 siRNA	-0.6196 to 0.02835	No	0.1001
	Ad-TMBIM6 vs. Scramble	0.3148 to 1.069	Yes	< 0.0001			Ad-TMBIM6 vs. Scramble	-0.8272 to -0.1792	Yes	0.0002
	BI-1 siRNA vs. Nrf-2 siRNA	-0.6702 to 0.02828	No	0.0944			BI-1 siRNA vs. Nrf-2 siRNA	-0.08275 to 0.5812	No	0.2928
	BI-1 siRNA vs. Scramble	-0.9019 to -0.2034	Yes	0.0002			BI-1 siRNA vs. Scramble	0.1213 to 0.7036	Yes	0.0009
	BI-1 siRNA vs. BI-1 siRNA	-0.4009 to 0.3261	No	> 0.9999			BI-1 siRNA vs. BI-1 siRNA	-0.2955 to 0.2869	No	> 0.9999
	BI-1 siRNA vs. Nrf-2 siRNA	-0.4189 to 0.3081	No	0.9999			BI-1 siRNA vs. Nrf-2 siRNA	-0.08709 to 0.5419	No	0.3411
	BI-1 siRNA vs. Scramble	-0.3840 to 0.3430	No	> 0.9999			BI-1 siRNA vs. Scramble	-0.2947 to 0.3343	No	> 0.9999
	Nrf-2 siRNA vs. Scramble	-0.5809 to 0.1175	No	0.4505			Nrf-2 siRNA vs. Scramble	-0.1687 to 0.4952	No	0.8079
	Nrf-2 siRNA vs. BI-1 siRNA	-0.07992 to 0.6471	No	0.2424			Nrf-2 siRNA vs. BI-1 siRNA	-0.5855 to 0.07845	No	0.2717
	Nrf-2 siRNA vs. Nrf-2 siRNA	-0.09795 to 0.6290	No	0.3222			Nrf-2 siRNA vs. Nrf-2 siRNA	-0.3744 to 0.3308	No	> 0.9999
	Nrf-2 siRNA vs. Scramble	-0.06305 to 0.6639	No	0.181			Nrf-2 siRNA vs. Scramble	-0.5820 to 0.1232	No	0.4845
	Scramble vs. BI-1 siRNA	0.1518 to 0.8788	Yes	0.001			Scramble vs. BI-1 siRNA	-0.7079 to -0.1256	Yes	0.0007
	Scramble vs. Nrf-2 siRNA	0.1337 to 0.8607	Yes	0.0016			Scramble vs. Nrf-2 siRNA	-0.4996 to 0.1294	No	0.6174
	Scramble vs. Scramble	0.1686 to 0.8956	Yes	0.0006			Scramble vs. Scramble	-0.7071 to -0.07818	Yes	0.005
	BI-1 siRNA vs. Nrf-2 siRNA	-0.3952 to 0.3592	No	> 0.9999			BI-1 siRNA vs. Nrf-2 siRNA	-0.08279 to 0.5462	No	0.3167
	BI-1 siRNA vs. Scramble	-0.3603 to 0.3941	No	> 0.9999			BI-1 siRNA vs. Scramble	-0.2904 to 0.3386	No	> 0.9999
	Nrf-2 siRNA vs. Scramble	-0.3423 to 0.4121	No	> 0.9999			Nrf-2 siRNA vs. Scramble	-0.5438 to 0.1286	No	0.5554
C	Statistical Data Analysis for Fig. 5B					D	Statistical Data Analysis for Fig. 5C
NPR Western Blot	Tukey's multiple comparisons test	95% CI of diff.	Significant?	P Value	DF/F	HO-1 Western Blot	Tukey's multiple comparisons test	95% CI of diff.	Significant?	P Value	DF/F
	Sham vs. Vehicle	-1.177 to 0.07175	No	0.1232	61/1.3		Sham vs. Vehicle	-0.5992 to 0.1329	No	0.5039	46/14.7
	Sham vs. Ad-TMBIM6	-0.6377 to 0.5175	No	> 0.9999			Sham vs. Ad-TMBIM6	-1.299 to -0.5933	Yes	< 0.0001
	Sham vs. BI-1 siRNA	-0.9036 to 0.3916	No	0.9358			Sham vs. BI-1 siRNA	-0.6431 to 0.08900	No	0.2767
	Sham vs. Nrf-2 siRNA	-0.9392 to 0.3559	No	0.8741			Sham vs. Nrf-2 siRNA	-0.7349 to -0.002818	Yes	0.0469
	Sham vs. Scramble	-0.8752 to 0.4200	No	0.9672			Sham vs. Scramble	-1.181 to -0.4488	Yes	< 0.0001
	Sham vs. BI-1 siRNA	-0.8745 to 0.4206	No	0.9677			Sham vs. BI-1 siRNA	-0.6692 to 0.06285	No	0.1781
	Sham vs. Nrf-2 siRNA	-0.8876 to 0.4076	No	0.9553			Sham vs. Nrf-2 siRNA	-0.7975 to -0.06542	Yes	0.0104
	Sham vs. Scramble	-0.9221 to 0.3730	No	0.907			Sham vs. Scramble	-0.6484 to 0.08365	No	0.254
	Vehicle vs. Ad-TMBIM6	-0.1045 to 1.090	No	0.1871			Vehicle vs. Ad-TMBIM6	-1.066 to -0.3602	Yes	< 0.0001
	Vehicle vs. BI-1 siRNA	-0.3684 to 0.9617	No	0.8799			Vehicle vs. BI-1 siRNA	-0.4100 to 0.3221	No	> 0.9999
	Vehicle vs. Nrf-2 siRNA	-0.4041 to 0.9261	No	0.9383			Vehicle vs. Nrf-2 siRNA	-0.5018 to 0.2303	No	0.951
	Vehicle vs. Scramble	-0.3400 to 0.9901	No	0.816			Vehicle vs. Scramble	-0.9478 to -0.2157	Yes	0.0002
	Vehicle vs. BI-1 siRNA	-0.3393 to 0.9908	No	0.8143			Vehicle vs. BI-1 siRNA	-0.4361 to 0.2960	No	0.9994
	Vehicle vs. Nrf-2 siRNA	-0.3524 to 0.9777	No	0.8457			Vehicle vs. Nrf-2 siRNA	-0.5644 to 0.1677	No	0.705
	Vehicle vs. Scramble	-0.3870 to 0.9432	No	0.9134			Vehicle vs. Scramble	-0.4153 to 0.3168	No	> 0.9999
	Ad-TMBIM6 vs. BI-1 siRNA	-0.8172 to 0.4254	No	0.9831			Ad-TMBIM6 vs. BI-1 siRNA	0.3163 to 1.022	Yes	< 0.0001
	Ad-TMBIM6 vs. Nrf-2 siRNA	-0.8529 to 0.3897	No	0.9538			Ad-TMBIM6 vs. Nrf-2 siRNA	0.2244 to 0.9299	Yes	< 0.0001
	Ad-TMBIM6 vs. Scramble	-0.7888 to 0.4538	No	0.9939			Ad-TMBIM6 vs. Scramble	-0.2216 to 0.4839	No	0.9502
	Ad-TMBIM6 vs. BI-1 siRNA	-0.7881 to 0.4544	No	0.9941			Ad-TMBIM6 vs. BI-1 siRNA	0.2901 to 0.9956	Yes	< 0.0001
	Ad-TMBIM6 vs. Nrf-2 siRNA	-0.8012 to 0.4414	No	0.9902			Ad-TMBIM6 vs. Nrf-2 siRNA	0.1618 to 0.8673	Yes	0.0006
	Ad-TMBIM6 vs. Scramble	-0.8358 to 0.4068	No	0.9705			Ad-TMBIM6 vs. Scramble	0.3109 to 1.016	Yes	< 0.0001
	BI-1 siRNA vs. Nrf-2 siRNA	-0.7225 to 0.6512	No	> 0.9999			BI-1 siRNA vs. Nrf-2 siRNA	-0.4579 to 0.2742	No	0.9958
	BI-1 siRNA vs. Scramble	-0.6584 to 0.7153	No	> 0.9999			BI-1 siRNA vs. Scramble	-0.9039 to -0.1718	Yes	0.0006
	BI-1 siRNA vs. BI-1 siRNA	-0.6578 to 0.7159	No	> 0.9999			BI-1 siRNA vs. BI-1 siRNA	-0.3922 to 0.3399	No	> 0.9999
	BI-1 siRNA vs. Nrf-2 siRNA	-0.6708 to 0.7029	No	> 0.9999			BI-1 siRNA vs. Nrf-2 siRNA	-0.5205 to 0.2116	No	0.9023
	BI-1 siRNA vs. Scramble	-0.7054 to 0.6683	No	> 0.9999			BI-1 siRNA vs. Scramble	-0.3714 to 0.3607	No	> 0.9999
	Nrf-2 siRNA vs. Scramble	-0.6228 to 0.7509	No	> 0.9999			Nrf-2 siRNA vs. Scramble	-0.8120 to -0.07995	Yes	0.0072
	Nrf-2 siRNA vs. BI-1 siRNA	-0.6222 to 0.7516	No	> 0.9999			Nrf-2 siRNA vs. BI-1 siRNA	-0.3004 to 0.4317	No	0.9996
	Nrf-2 siRNA vs. Nrf-2 siRNA	-0.6352 to 0.7385	No	> 0.9999			Nrf-2 siRNA vs. Nrf-2 siRNA	-0.4286 to 0.3034	No	0.9997
	Nrf-2 siRNA vs. Scramble	-0.6698 to 0.7040	No	> 0.9999			Nrf-2 siRNA vs. Scramble	-0.2796 to 0.4525	No	0.9972
	Scramble vs. BI-1 siRNA	-0.6862 to 0.6875	No	> 0.9999			Scramble vs. BI-1 siRNA	0.1456 to 0.8777	Yes	0.0012
	Scramble vs. Nrf-2 siRNA	-0.6993 to 0.6745	No	> 0.9999			Scramble vs. Nrf-2 siRNA	0.01735 to 0.7494	Yes	0.0337
	Scramble vs. Scramble	-0.7338 to 0.6399	No	> 0.9999			Scramble vs. Scramble	0.1664 to 0.8985	Yes	0.0007
	BI-1 siRNA vs. Nrf-2 siRNA	-0.6999 to 0.6738	No	> 0.9999			BI-1 siRNA vs. Nrf-2 siRNA	-0.4943 to 0.2378	No	0.9646
	BI-1 siRNA vs. Scramble	-0.7345 to 0.6393	No	> 0.9999			BI-1 siRNA vs. Scramble	-0.3452 to 0.3868	No	> 0.9999
	Nrf-2 siRNA vs. Scramble	-0.7214 to 0.6523	No	> 0.9999			Nrf-2 siRNA vs. Scramble	-0.2170 to 0.5151	No	0.9185
E	Statistical Data Analysis for Fig. 5D
p-Nrf-2 Western Blot	Tukey's multiple comparisons test	95% CI of diff.	Significant?	P Value	DF/F	p-Nrf-2 Western Blot	Tukey's multiple comparisons test	95% CI of diff.	Significant?	P Value	DF/F
	Sham vs. Vehicle	0.06991 to 0.4758	Yes	0.0019	52/34.5		Ad-TMBIM6 vs. BI-1 siRNA	0.2024 to 0.6249	Yes	< 0.0001	52/34.5
	Sham vs. Ad-TMBIM6	-0.6929 to -0.2870	Yes	< 0.0001			Ad-TMBIM6 vs. Nrf-2 siRNA	0.4052 to 0.8111	Yes	< 0.0001
	Sham vs. BI-1 siRNA	-0.2504 to 0.1554	No	0.9975			Ad-TMBIM6 vs. Scramble	0.3662 to 0.7886	Yes	< 0.0001
	Sham vs. Nrf-2 siRNA	-0.03110 to 0.3748	No	0.1594			BI-1 siRNA vs. Nrf-2 siRNA	0.01639 to 0.4222	Yes	0.025
	Sham vs. Scramble	-0.6378 to -0.2319	Yes	< 0.0001			BI-1 siRNA vs. Scramble	-0.5903 to -0.1844	Yes	< 0.0001
	Sham vs. BI-1 siRNA	-0.2875 to 0.1349	No	0.9594			BI-1 siRNA vs. BI-1 siRNA	-0.2401 to 0.1824	No	> 0.9999
	Sham vs. Nrf-2 siRNA	-0.08474 to 0.3211	No	0.627			BI-1 siRNA vs. Nrf-2 siRNA	-0.03726 to 0.3686	No	0.1949
	Sham vs. Scramble	-0.1238 to 0.2986	No	0.9144			BI-1 siRNA vs. Scramble	-0.07631 to 0.3461	No	0.5062
	Vehicle vs. Ad-TMBIM6	-0.9657 to -0.5599	Yes	< 0.0001			Nrf-2 siRNA vs. Scramble	-0.8096 to -0.4037	Yes	< 0.0001
	Vehicle vs. BI-1 siRNA	-0.5233 to -0.1174	Yes	0.0002			Nrf-2 siRNA vs. BI-1 siRNA	-0.4594 to -0.03694	Yes	0.0105
	Vehicle vs. Nrf-2 siRNA	-0.3039 to 0.1019	No	0.7946			Nrf-2 siRNA vs. Nrf-2 siRNA	-0.2566 to 0.1493	No	0.9943
	Vehicle vs. Scramble	-0.9106 to -0.5048	Yes	< 0.0001			Nrf-2 siRNA vs. Scramble	-0.2956 to 0.1268	No	0.9289
	Vehicle vs. BI-1 siRNA	-0.5604 to -0.1380	Yes	< 0.0001			Scramble vs. BI-1 siRNA	0.1473 to 0.5697	Yes	< 0.0001
	Vehicle vs. Nrf-2 siRNA	-0.3576 to 0.04827	No	0.2722			Scramble vs. Nrf-2 siRNA	0.3501 to 0.7560	Yes	< 0.0001
	Vehicle vs. Scramble	-0.3966 to 0.02580	No	0.1283			Scramble vs. Scramble	0.3110 to 0.7335	Yes	< 0.0001
	Ad-TMBIM6 vs. BI-1 siRNA	0.2396 to 0.6454	Yes	< 0.0001			BI-1 siRNA vs. Nrf-2 siRNA	-0.01670 to 0.4057	No	0.0935
	Ad-TMBIM6 vs. Nrf-2 siRNA	0.4589 to 0.8647	Yes	< 0.0001			BI-1 siRNA vs. Scramble	-0.05544 to 0.3829	No	0.2967
	Ad-TMBIM6 vs. Scramble	-0.1478 to 0.2581	No	0.9932			Nrf-2 siRNA vs. Scramble	-0.2420 to 0.1805	No	> 0.9999
