# Supplementary material for: Viral-mediated gene delivery of TMBIM6 protects the neonatal brain via disruption of NPR-CYP complex coupled with upregulation of Nrf-2 post-HI
Source: J Neuroinflammation. 2019 Aug 31;16:174. doi: 10.1186/s12974-019-1559-4 (PMC6717394; doi:10.1186/s12974-019-1559-4)
Supplement: Supplementary file 8 — Statistical Analysis of Inflammatory Protein Expression Levels at 72 h post-HI. Representative table showing detailed statistical analysis from western blot experiments measuring the levels of pathway proteins. (Data expressed as mean +/− SD; *p < 0.05 vs sham; #p < 0.05 vs vehicle; @p < 0.05 vs Ad-TMBIM6 or scramble; n = 6/group using one-way ANOVA followed by Tukey multiple-comparison post hoc analysis). (XLSX 15 kb) [file 12974_2019_1559_MOESM8_ESM.xlsx]

## Sheet: Figure 6
A	Statistical Data Analysis for Fig. 6B					B	Statistical Data Analysis for Fig. 6C
ROMO1 Western Blot	Tukey's multiple comparisons test	95% CI of diff.	Significant?	P Value	DF/F	IL-6 Western Blot	Tukey's multiple comparisons test	95% CI of diff.	Significant?	P Value	DF/F
	Sham vs. Vehicle	-0.7865 to -0.1734	Yes	0.0002	48/10.3		Sham vs. Vehicle	-1.720 to -0.6395	Yes	< 0.0001	52/14.5
	Sham vs. Ad-TMBIM6	-0.2999 to 0.3674	No	> 0.9999			Sham vs. Ad-TMBIM6	-0.6109 to 0.4695	No	> 0.9999
	Sham vs. BI-1 siRNA	-0.7987 to -0.1856	Yes	0.0001			Sham vs. BI-1 siRNA	-1.591 to -0.5108	Yes	< 0.0001
	Sham vs. Nrf-2 siRNA	-0.7913 to -0.1782	Yes	0.0002			Sham vs. Nrf-2 siRNA	-1.506 to -0.4255	Yes	< 0.0001
	Sham vs. Scramble	-0.4352 to 0.2321	No	0.9852			Sham vs. Scramble	-0.6949 to 0.3855	No	0.9903
	Sham vs. BI-1 siRNA	-0.7118 to -0.09866	Yes	0.0026			Sham vs. BI-1 siRNA	-1.153 to -0.02835	Yes	0.0326
	Sham vs. Nrf-2 siRNA	-0.6753 to -0.03901	Yes	0.0173			Sham vs. Nrf-2 siRNA	-1.258 to -0.1337	Yes	0.0057
	Sham vs. Scramble	-0.8266 to -0.2135	Yes	< 0.0001			Sham vs. Scramble	-1.464 to -0.3834	Yes	< 0.0001
	Vehicle vs. Ad-TMBIM6	0.1911 to 0.8364	Yes	0.0001			Vehicle vs. Ad-TMBIM6	0.5688 to 1.649	Yes	< 0.0001
	Vehicle vs. BI-1 siRNA	-0.3067 to 0.2823	No	> 0.9999			Vehicle vs. BI-1 siRNA	-0.4115 to 0.6689	No	0.9972
	Vehicle vs. Nrf-2 siRNA	-0.2993 to 0.2898	No	> 0.9999			Vehicle vs. Nrf-2 siRNA	-0.3262 to 0.7542	No	0.9322
	Vehicle vs. Scramble	0.05579 to 0.7011	Yes	0.0109			Vehicle vs. Scramble	0.4848 to 1.565	Yes	< 0.0001
	Vehicle vs. BI-1 siRNA	-0.2198 to 0.3693	No	0.9955			Vehicle vs. BI-1 siRNA	0.02683 to 1.151	Yes	0.0334
	Vehicle vs. Nrf-2 siRNA	-0.1837 to 0.4294	No	0.9261			Vehicle vs. Nrf-2 siRNA	-0.07850 to 1.046	No	0.1451
	Vehicle vs. Scramble	-0.3346 to 0.2545	No	> 0.9999			Vehicle vs. Scramble	-0.2841 to 0.7963	No	0.8341
	Ad-TMBIM6 vs. BI-1 siRNA	-0.8486 to -0.2033	Yes	< 0.0001			Ad-TMBIM6 vs. BI-1 siRNA	-1.520 to -0.4401	Yes	< 0.0001
	Ad-TMBIM6 vs. Nrf-2 siRNA	-0.8411 to -0.1958	Yes	0.0001			Ad-TMBIM6 vs. Nrf-2 siRNA	-1.435 to -0.3548	Yes	< 0.0001
	Ad-TMBIM6 vs. Scramble	-0.4838 to 0.2132	No	0.9377			Ad-TMBIM6 vs. Scramble	-0.6242 to 0.4562	No	0.9999
	Ad-TMBIM6 vs. BI-1 siRNA	-0.7616 to -0.1163	Yes	0.0017			Ad-TMBIM6 vs. BI-1 siRNA	-1.082 to 0.04236	No	0.0909
	Ad-TMBIM6 vs. Nrf-2 siRNA	-0.7245 to -0.05723	Yes	0.011			Ad-TMBIM6 vs. Nrf-2 siRNA	-1.188 to -0.06297	Yes	0.0189
	Ad-TMBIM6 vs. Scramble	-0.8764 to -0.2311	Yes	< 0.0001			Ad-TMBIM6 vs. Scramble	-1.393 to -0.3127	Yes	0.0002
	BI-1 siRNA vs. Nrf-2 siRNA	-0.2871 to 0.3020	No	> 0.9999			BI-1 siRNA vs. Nrf-2 siRNA	-0.4549 to 0.6255	No	0.9999
	BI-1 siRNA vs. Scramble	0.06799 to 0.7133	Yes	0.0076			BI-1 siRNA vs. Scramble	0.3561 to 1.436	Yes	< 0.0001
	BI-1 siRNA vs. BI-1 siRNA	-0.2076 to 0.3815	No	0.9878			BI-1 siRNA vs. BI-1 siRNA	-0.1019 to 1.023	No	0.1919
	BI-1 siRNA vs. Nrf-2 siRNA	-0.1715 to 0.4416	No	0.8802			BI-1 siRNA vs. Nrf-2 siRNA	-0.2072 to 0.9173	No	0.5217
	BI-1 siRNA vs. Scramble	-0.3224 to 0.2667	No	> 0.9999			BI-1 siRNA vs. Scramble	-0.4128 to 0.6676	No	0.9974
	Nrf-2 siRNA vs. Scramble	0.06054 to 0.7058	Yes	0.0095			Nrf-2 siRNA vs. Scramble	0.2708 to 1.351	Yes	0.0004
	Nrf-2 siRNA vs. BI-1 siRNA	-0.2150 to 0.3740	No	0.9932			Nrf-2 siRNA vs. BI-1 siRNA	-0.1872 to 0.9373	No	0.4469
	Nrf-2 siRNA vs. Nrf-2 siRNA	-0.1790 to 0.4341	No	0.9099			Nrf-2 siRNA vs. Nrf-2 siRNA	-0.2925 to 0.8320	No	0.8251
	Nrf-2 siRNA vs. Scramble	-0.3298 to 0.2592	No	> 0.9999			Nrf-2 siRNA vs. Scramble	-0.4981 to 0.5823	No	> 0.9999
	Scramble vs. BI-1 siRNA	-0.6263 to 0.01898	No	0.0798			Scramble vs. BI-1 siRNA	-0.9982 to 0.1264	No	0.2518
	Scramble vs. Nrf-2 siRNA	-0.5892 to 0.07807	No	0.2637			Scramble vs. Nrf-2 siRNA	-1.104 to 0.02103	No	0.0677
	Scramble vs. Scramble	-0.7411 to -0.09582	Yes	0.0033			Scramble vs. Scramble	-1.309 to -0.2287	Yes	0.0008
	BI-1 siRNA vs. Nrf-2 siRNA	-0.2585 to 0.3546	No	0.9999			BI-1 siRNA vs. Nrf-2 siRNA	-0.6888 to 0.4782	No	0.9996
	BI-1 siRNA vs. Scramble	-0.4093 to 0.1797	No	0.9363			BI-1 siRNA vs. Scramble	-0.8952 to 0.2293	No	0.6061
	Nrf-2 siRNA vs. Scramble	-0.4694 to 0.1437	No	0.7283			Nrf-2 siRNA vs. Scramble	-0.7899 to 0.3346	No	0.9238
C	Statistical Data Analysis for Fig. 6D					D	Statistical Data Analysis for Fig. 6E
TNFalpha Western Blot	Tukey's multiple comparisons test	95% CI of diff.	Significant?	P Value	DF/F	IL-1beta Western Blot	Tukey's multiple comparisons test	95% CI of diff.	Significant?	P Value	DF/F
	Sham vs. Vehicle	-0.8913 to -0.3464	Yes	< 0.0001	52/23.3		Sham vs. Vehicle	-1.218 to -0.06172	Yes	0.0202	44/5.2
	Sham vs. Ad-TMBIM6	-0.2701 to 0.2747	No	> 0.9999			Sham vs. Ad-TMBIM6	-0.5038 to 0.6524	No	> 0.9999
	Sham vs. BI-1 siRNA	-0.8944 to -0.3496	Yes	< 0.0001			Sham vs. BI-1 siRNA	-1.161 to -0.004555	Yes	0.0469
	Sham vs. Nrf-2 siRNA	-0.9769 to -0.4320	Yes	< 0.0001			Sham vs. Nrf-2 siRNA	-1.146 to 0.01028	No	0.0577
	Sham vs. Scramble	-0.4470 to 0.1498	No	0.7943			Sham vs. Scramble	-0.6056 to 0.5506	No	> 0.9999
	Sham vs. BI-1 siRNA	-0.8844 to -0.3396	Yes	< 0.0001			Sham vs. BI-1 siRNA	-1.128 to 0.02861	No	0.074
	Sham vs. Nrf-2 siRNA	-0.8841 to -0.3393	Yes	< 0.0001			Sham vs. Nrf-2 siRNA	-0.9783 to 0.1779	No	0.3891
	Sham vs. Scramble	-0.8446 to -0.2997	Yes	< 0.0001			Sham vs. Scramble	-1.054 to 0.1584	No	0.3047
	Vehicle vs. Ad-TMBIM6	0.3487 to 0.8936	Yes	< 0.0001			Vehicle vs. Ad-TMBIM6	0.1361 to 1.292	Yes	0.0062
	Vehicle vs. BI-1 siRNA	-0.2756 to 0.2693	No	> 0.9999			Vehicle vs. BI-1 siRNA	-0.5209 to 0.6353	No	> 0.9999
	Vehicle vs. Nrf-2 siRNA	-0.3580 to 0.1869	No	0.9826			Vehicle vs. Nrf-2 siRNA	-0.5061 to 0.6501	No	> 0.9999
	Vehicle vs. Scramble	0.1718 to 0.7687	Yes	0.0002			Vehicle vs. Scramble	0.03422 to 1.190	Yes	0.0305
	Vehicle vs. BI-1 siRNA	-0.2656 to 0.2793	No	> 0.9999			Vehicle vs. BI-1 siRNA	-0.4878 to 0.6684	No	0.9999
	Vehicle vs. Nrf-2 siRNA	-0.2653 to 0.2796	No	> 0.9999			Vehicle vs. Nrf-2 siRNA	-0.3384 to 0.8178	No	0.9093
	Vehicle vs. Scramble	-0.2257 to 0.3191	No	0.9997			Vehicle vs. Scramble	-0.4145 to 0.7982	No	0.9805
	Ad-TMBIM6 vs. BI-1 siRNA	-0.8967 to -0.3519	Yes	< 0.0001			Ad-TMBIM6 vs. BI-1 siRNA	-1.235 to -0.07889	Yes	0.0155
	Ad-TMBIM6 vs. Nrf-2 siRNA	-0.9791 to -0.4343	Yes	< 0.0001			Ad-TMBIM6 vs. Nrf-2 siRNA	-1.220 to -0.06406	Yes	0.0195
	Ad-TMBIM6 vs. Scramble	-0.4493 to 0.1475	No	0.7807			Ad-TMBIM6 vs. Scramble	-0.6799 to 0.4763	No	0.9997
	Ad-TMBIM6 vs. BI-1 siRNA	-0.8867 to -0.3419	Yes	< 0.0001			Ad-TMBIM6 vs. BI-1 siRNA	-1.202 to -0.04572	Yes	0.0257
	Ad-TMBIM6 vs. Nrf-2 siRNA	-0.8864 to -0.3416	Yes	< 0.0001			Ad-TMBIM6 vs. Nrf-2 siRNA	-1.053 to 0.1036	No	0.1861
	Ad-TMBIM6 vs. Scramble	-0.8469 to -0.3020	Yes	< 0.0001			Ad-TMBIM6 vs. Scramble	-1.129 to 0.08403	No	0.1419
	BI-1 siRNA vs. Nrf-2 siRNA	-0.3549 to 0.1900	No	0.9862			BI-1 siRNA vs. Nrf-2 siRNA	-0.5633 to 0.5929	No	> 0.9999
	BI-1 siRNA vs. Scramble	0.1750 to 0.7718	Yes	0.0001			BI-1 siRNA vs. Scramble	-0.02294 to 1.133	No	0.0685
	BI-1 siRNA vs. BI-1 siRNA	-0.2624 to 0.2824	No	> 0.9999			BI-1 siRNA vs. BI-1 siRNA	-0.5449 to 0.6113	No	> 0.9999
	BI-1 siRNA vs. Nrf-2 siRNA	-0.2621 to 0.2827	No	> 0.9999			BI-1 siRNA vs. Nrf-2 siRNA	-0.3956 to 0.7606	No	0.9808
	BI-1 siRNA vs. Scramble	-0.2226 to 0.3223	No	0.9996			BI-1 siRNA vs. Scramble	-0.4716 to 0.7410	No	0.9981
	Nrf-2 siRNA vs. Scramble	0.2574 to 0.8543	Yes	< 0.0001			Nrf-2 siRNA vs. Scramble	-0.03778 to 1.118	No	0.0835
	Nrf-2 siRNA vs. BI-1 siRNA	-0.1800 to 0.3649	No	0.972			Nrf-2 siRNA vs. BI-1 siRNA	-0.5598 to 0.5964	No	> 0.9999
	Nrf-2 siRNA vs. Nrf-2 siRNA	-0.1797 to 0.3651	No	0.9715			Nrf-2 siRNA vs. Nrf-2 siRNA	-0.4104 to 0.7458	No	0.9887
	Nrf-2 siRNA vs. Scramble	-0.1401 to 0.4047	No	0.8155			Nrf-2 siRNA vs. Scramble	-0.4865 to 0.7262	No	0.9992
	Scramble vs. BI-1 siRNA	-0.7618 to -0.1650	Yes	0.0002			Scramble vs. BI-1 siRNA	-1.100 to 0.05611	No	0.1057
	Scramble vs. Nrf-2 siRNA	-0.7615 to -0.1647	Yes	0.0002			Scramble vs. Nrf-2 siRNA	-0.9508 to 0.2054	No	0.4851
	Scramble vs. Scramble	-0.7220 to -0.1251	Yes	0.0009			Scramble vs. Scramble	-1.027 to 0.1859	No	0.3867
	BI-1 siRNA vs. Nrf-2 siRNA	-0.2721 to 0.2727	No	> 0.9999			BI-1 siRNA vs. Nrf-2 siRNA	-0.4288 to 0.7274	No	0.9948
	BI-1 siRNA vs. Scramble	-0.2326 to 0.3123	No	> 0.9999			BI-1 siRNA vs. Scramble	-0.5048 to 0.7079	No	0.9998
	Nrf-2 siRNA vs. Scramble	-0.2329 to 0.3120	No	> 0.9999			Nrf-2 siRNA vs. Scramble	-0.6541 to 0.5585	No	> 0.9999
