# Supplementary material for: Viral-mediated gene delivery of TMBIM6 protects the neonatal brain via disruption of NPR-CYP complex coupled with upregulation of Nrf-2 post-HI
Source: J Neuroinflammation. 2019 Aug 31;16:174. doi: 10.1186/s12974-019-1559-4 (PMC6717394; doi:10.1186/s12974-019-1559-4)
Supplement: Supplementary file 9 — Statistical analysis of IL-1β and MPO positive cells at 72 h post-HI. Representative table showing detailed statistical analysis from immunohistochemistry experiments measuring the expression of IL-1β with microglia and MPO. (Data expressed as mean +/− SD; *p < 0.05 vs sham; #p < 0.05 vs vehicle; @p < 0.05 vs Ad-TMBIM6 or scramble; n = 6/group using one-way ANOVA followed by Tukey multiple-comparison post hoc analysis). (XLSX 11 kb) [file 12974_2019_1559_MOESM9_ESM.xlsx]

## Sheet: Fig. 6F & Fig. 7C
A	Statistical Data Analysis for Fig. 6F
Percent IL-1beta postive Cells	Tukey's multiple comparisons test	95% CI of diff.	Significant?	P Value	DF/F	Percent IL-1beta postive Cells	Tukey's multiple comparisons test	95% CI of diff.	Significant?	P Value	DF/F
	Sham vs. Vehicle	-101.9 to -77.26	Yes	< 0.0001	16/234		Ad-TMBIM6 vs. Nrf-2 siRNA	-75.10 to -50.41	Yes	< 0.0001
	Sham vs. Ad-TMBIM6	-18.86 to 5.829	No	0.6124			Ad-TMBIM6 vs. Scramble	-12.16 to 12.54	No	> 0.9999
	Sham vs. BI-1 siRNA	-88.20 to -63.51	Yes	< 0.0001			Ad-TMBIM6 vs. BI-1 siRNA	-83.10 to -58.41	Yes	< 0.0001
	Sham vs. Nrf-2 siRNA	-81.62 to -56.92	Yes	< 0.0001			Ad-TMBIM6 vs. Nrf-2 siRNA	-83.47 to -58.77	Yes	< 0.0001
	Sham vs. Scramble	-18.67 to 6.019	No	0.644			BI-1 siRNA vs. Nrf-2 siRNA	-5.762 to 18.93	No	0.6013
	Sham vs. BI-1 siRNA	-89.62 to -64.92	Yes	< 0.0001			BI-1 siRNA vs. Scramble	57.18 to 81.87	Yes	< 0.0001
	Sham vs. Nrf-2 siRNA	-89.98 to -65.29	Yes	< 0.0001			BI-1 siRNA vs. BI-1 siRNA	-13.76 to 10.93	No	0.9999
	Vehicle vs. Ad-TMBIM6	70.74 to 95.43	Yes	< 0.0001			BI-1 siRNA vs. Nrf-2 siRNA	-14.13 to 10.56	No	0.9995
	Vehicle vs. BI-1 siRNA	1.405 to 26.10	Yes	0.0236			Nrf-2 siRNA vs. Scramble	50.60 to 75.29	Yes	< 0.0001
	Vehicle vs. Nrf-2 siRNA	7.988 to 32.68	Yes	0.0007			Nrf-2 siRNA vs. BI-1 siRNA	-20.35 to 4.345	No	0.378
	Vehicle vs. Scramble	70.93 to 95.62	Yes	< 0.0001			Nrf-2 siRNA vs. Nrf-2 siRNA	-20.71 to 3.979	No	0.3283
	Vehicle vs. BI-1 siRNA	-0.01197 to 24.68	No	0.0503			Scramble vs. BI-1 siRNA	-83.29 to -58.60	Yes	< 0.0001
	Vehicle vs. Nrf-2 siRNA	-0.3786 to 24.31	No	0.0609			Scramble vs. Nrf-2 siRNA	-83.66 to -58.96	Yes	< 0.0001
	Ad-TMBIM6 vs. BI-1 siRNA	-81.68 to -56.99	Yes	< 0.0001			BI-1 siRNA vs. Nrf-2 siRNA	-12.71 to 11.98	No	> 0.9999
B	Statistical Data Analysis for Fig. 7C
MPO postive Cells	Tukey's multiple comparisons test	95% CI of diff.	Significant?	P Value	DF/F	MPO postive Cells	Tukey's multiple comparisons test	95% CI of diff.	Significant?	P Value	DF/F
	Sham vs. Vehicle	-90.26 to -63.98	Yes	< 0.0001	16/224.4		Ad-TMBIM6 vs. Nrf-2 siRNA	-91.10 to -64.82	Yes	< 0.0001
	Sham vs. Ad-TMBIM6	-18.28 to 8.004	No	0.8649			Ad-TMBIM6 vs. Scramble	-13.26 to 13.02	No	> 0.9999
	Sham vs. BI-1 siRNA	-92.77 to -66.49	Yes	< 0.0001			Ad-TMBIM6 vs. BI-1 siRNA	-90.23 to -63.95	Yes	< 0.0001
	Sham vs. Nrf-2 siRNA	-96.23 to -69.95	Yes	< 0.0001			Ad-TMBIM6 vs. Nrf-2 siRNA	-90.92 to -64.64	Yes	< 0.0001
	Sham vs. Scramble	-18.40 to 7.881	No	0.851			BI-1 siRNA vs. Nrf-2 siRNA	-16.61 to 9.674	No	0.9802
	Sham vs. BI-1 siRNA	-95.37 to -69.09	Yes	< 0.0001			BI-1 siRNA vs. Scramble	61.23 to 87.51	Yes	< 0.0001
	Sham vs. Nrf-2 siRNA	-96.05 to -69.77	Yes	< 0.0001			BI-1 siRNA vs. BI-1 siRNA	-15.74 to 10.54	No	0.9963
	Vehicle vs. Ad-TMBIM6	58.84 to 85.12	Yes	< 0.0001			BI-1 siRNA vs. Nrf-2 siRNA	-16.43 to 9.854	No	0.9853
	Vehicle vs. BI-1 siRNA	-15.65 to 10.63	No	0.997			Nrf-2 siRNA vs. Scramble	64.69 to 90.97	Yes	< 0.0001
	Vehicle vs. Nrf-2 siRNA	-19.12 to 7.164	No	0.7579			Nrf-2 siRNA vs. BI-1 siRNA	-12.27 to 14.01	No	> 0.9999
	Vehicle vs. Scramble	58.72 to 85.00	Yes	< 0.0001			Nrf-2 siRNA vs. Nrf-2 siRNA	-12.96 to 13.32	No	> 0.9999
	Vehicle vs. BI-1 siRNA	-18.25 to 8.031	No	0.8678			Scramble vs. BI-1 siRNA	-90.11 to -63.83	Yes	< 0.0001
	Vehicle vs. Nrf-2 siRNA	-18.94 to 7.344	No	0.783			Scramble vs. Nrf-2 siRNA	-90.79 to -64.51	Yes	< 0.0001
	Ad-TMBIM6 vs. BI-1 siRNA	-87.63 to -61.35	Yes	< 0.0001			BI-1 siRNA vs. Nrf-2 siRNA	-13.83 to 12.45	No	> 0.9999
