# Supplementary material for: Viral-mediated gene delivery of TMBIM6 protects the neonatal brain via disruption of NPR-CYP complex coupled with upregulation of Nrf-2 post-HI
Source: J Neuroinflammation. 2019 Aug 31;16:174. doi: 10.1186/s12974-019-1559-4 (PMC6717394; doi:10.1186/s12974-019-1559-4)
Supplement: Supplementary file 10 — Statistical Analysis for Expression Levels of BI-1 pathway proteins in an in vitro OGD model. Representative table showing detailed statistical analysis from western blot experiments measuring the levels of BI-1, P4502E1, pNrf-2 and inflammatory markers. (Data represent +/− SD; *p < 0.05 vs control; #p < 0.05 vs vehicle; @p < 0.05 vs Ad-TMBIM6 and scramble; $p < 0.05 vs BI-1 siRNA; n = 4–5/group using one-way ANOVA followed by Tukey multiple-comparison post hoc analysis). (XLSX 14 kb) [file 12974_2019_1559_MOESM10_ESM.xlsx]

## Sheet: Fig. 8
A	Statistical Data Analysis for Fig. 8B					B	Statistical Data Analysis for Fig. 8C
BI-1 Cell Culture Western Blot	Tukey's multiple comparisons test	95% CI of diff.	Significant?	P Value	DF/F	IL-6 Cell Culture Western Blot	Tukey's multiple comparisons test	95% CI of diff.	Significant?	P Value	DF/F
	Sham vs. OGD	-1.025 to 0.3737	No	0.7032	24/16		Sham vs. OGD	-2.193 to -0.7240	Yes	< 0.0001	18/21.7
	Sham vs. Ad-TMBIM6	-1.929 to -0.5296	Yes	0.0002			Sham vs. Ad-TMBIM6	-1.068 to 0.4012	No	0.7024
	Sham vs. Scramble	-2.082 to -0.6828	Yes	< 0.0001			Sham vs. Scramble	-1.161 to 0.3082	No	0.4642
	Sham vs. BI-1 siRNA	-0.7496 to 0.6495	No	> 0.9999			Sham vs. BI-1 siRNA	-2.253 to -0.7836	Yes	< 0.0001
	Sham vs. Nrf-2 siRNA	-1.911 to -0.5118	Yes	0.0002			Sham vs. Nrf-2 siRNA	-2.562 to -1.093	Yes	< 0.0001
	OGD vs. Ad-TMBIM6	-1.603 to -0.2037	Yes	0.0063			OGD vs. Ad-TMBIM6	0.3906 to 1.860	Yes	0.0015
	OGD vs. Scramble	-1.756 to -0.3569	Yes	0.0012			OGD vs. Scramble	0.2976 to 1.767	Yes	0.0034
	OGD vs. BI-1 siRNA	-0.4238 to 0.9753	No	0.8234			OGD vs. BI-1 siRNA	-0.7942 to 0.6749	No	0.9998
	OGD vs. Nrf-2 siRNA	-1.585 to -0.1859	Yes	0.0076			OGD vs. Nrf-2 siRNA	-1.103 to 0.3656	No	0.611
	Ad-TMBIM6 vs. Scramble	-0.8528 to 0.5464	No	0.9829			Ad-TMBIM6 vs. Scramble	-0.8275 to 0.6415	No	0.9984
	Ad-TMBIM6 vs. BI-1 siRNA	0.4795 to 1.879	Yes	0.0003			Ad-TMBIM6 vs. BI-1 siRNA	-1.919 to -0.4503	Yes	0.0009
	Ad-TMBIM6 vs. Nrf-2 siRNA	-0.6817 to 0.7174	No	> 0.9999			Ad-TMBIM6 vs. Nrf-2 siRNA	-2.229 to -0.7596	Yes	< 0.0001
	Scramble vs. BI-1 siRNA	0.6327 to 2.032	Yes	< 0.0001			Scramble vs. BI-1 siRNA	-1.826 to -0.3573	Yes	0.002
	Scramble vs. Nrf-2 siRNA	-0.5285 to 0.8706	No	0.9723			Scramble vs. Nrf-2 siRNA	-2.136 to -0.6666	Yes	0.0001
	BI-1 siRNA vs. Nrf-2 siRNA	-1.861 to -0.4617	Yes	0.0004			BI-1 siRNA vs. Nrf-2 siRNA	-1.044 to 0.4252	No	0.7608
C	Statistical Data Analysis for Fig. 8D					D	Statistical Data Analysis for Fig. 8E
TNFalpha Cell Culture Western Blot	Tukey's multiple comparisons test	95% CI of diff.	Significant?	P Value	DF/F	IL-1beta Cell Culture Western Blot	Tukey's multiple comparisons test	95% CI of diff.	Significant?	P Value	DF/F
	Sham vs. OGD	-2.084 to -0.3360	Yes	0.004	18/9		Sham vs. OGD	-1.873 to -0.3007	Yes	0.004	18/8.9
	Sham vs. Ad-TMBIM6	-1.162 to 0.5856	No	0.895			Sham vs. Ad-TMBIM6	-0.9477 to 0.6245	No	0.9849
	Sham vs. Scramble	-1.330 to 0.4181	No	0.5743			Sham vs. Scramble	-1.271 to 0.3014	No	0.4009
	Sham vs. BI-1 siRNA	-2.173 to -0.4248	Yes	0.002			Sham vs. BI-1 siRNA	-1.750 to -0.1773	Yes	0.0115
	Sham vs. Nrf-2 siRNA	-2.207 to -0.4593	Yes	0.0015			Sham vs. Nrf-2 siRNA	-2.060 to -0.4874	Yes	0.0008
	OGD vs. Ad-TMBIM6	0.04763 to 1.795	Yes	0.0354			OGD vs. Ad-TMBIM6	0.1391 to 1.711	Yes	0.0159
	OGD vs. Scramble	-0.1198 to 1.628	No	0.1147			OGD vs. Scramble	-0.1840 to 1.388	No	0.1964
	OGD vs. BI-1 siRNA	-0.9627 to 0.7851	No	0.9994			OGD vs. BI-1 siRNA	-0.6627 to 0.9095	No	0.9956
	OGD vs. Nrf-2 siRNA	-0.9972 to 0.7506	No	0.9973			OGD vs. Nrf-2 siRNA	-0.9728 to 0.5994	No	0.9717
	Ad-TMBIM6 vs. Scramble	-1.041 to 0.7065	No	0.989			Ad-TMBIM6 vs. Scramble	-1.109 to 0.4630	No	0.7781
	Ad-TMBIM6 vs. BI-1 siRNA	-1.884 to -0.1365	Yes	0.0182			Ad-TMBIM6 vs. BI-1 siRNA	-1.588 to -0.01570	Yes	0.0441
	Ad-TMBIM6 vs. Nrf-2 siRNA	-1.919 to -0.1709	Yes	0.0141			Ad-TMBIM6 vs. Nrf-2 siRNA	-1.898 to -0.3258	Yes	0.0032
	Scramble vs. BI-1 siRNA	-1.717 to 0.03099	No	0.0624			Scramble vs. BI-1 siRNA	-1.265 to 0.3074	No	0.414
	Scramble vs. Nrf-2 siRNA	-1.751 to -0.003491	Yes	0.0488			Scramble vs. Nrf-2 siRNA	-1.575 to -0.002703	Yes	0.0489
	BI-1 siRNA vs. Nrf-2 siRNA	-0.9084 to 0.8394	No	> 0.9999			BI-1 siRNA vs. Nrf-2 siRNA	-1.096 to 0.4760	No	0.8051
E	Statistical Data Analysis for Fig. 8F					F	Statistical Data Analysis for Fig. 8G
P4502E1 Cell Culture Western Blot	Tukey's multiple comparisons test	95% CI of diff.	Significant?	P Value	DF/F	pNrf-2 Cell Culture Western Blot	Tukey's multiple comparisons test	95% CI of diff.	Significant?	P Value	DF/F
	Sham vs. OGD	-1.003 to -0.4332	Yes	< 0.0001	18/37		Sham vs. OGD	-0.3951 to 0.2646	No	0.9873	18/27.6
	Sham vs. Ad-TMBIM6	-0.4444 to 0.1257	No	0.5037			Sham vs. Ad-TMBIM6	-1.083 to -0.4236	Yes	< 0.0001
	Sham vs. Scramble	-0.4814 to 0.08872	No	0.2898			Sham vs. Scramble	-1.015 to -0.3557	Yes	< 0.0001
	Sham vs. BI-1 siRNA	-1.147 to -0.5766	Yes	< 0.0001			Sham vs. BI-1 siRNA	-0.5100 to 0.1497	No	0.5276
	Sham vs. Nrf-2 siRNA	-1.124 to -0.5539	Yes	< 0.0001			Sham vs. Nrf-2 siRNA	-0.1336 to 0.5260	No	0.4386
	OGD vs. Ad-TMBIM6	0.2739 to 0.8440	Yes	< 0.0001			OGD vs. Ad-TMBIM6	-1.018 to -0.3584	Yes	< 0.0001
	OGD vs. Scramble	0.2369 to 0.8070	Yes	0.0002			OGD vs. Scramble	-0.9501 to -0.2904	Yes	0.0001
	OGD vs. BI-1 siRNA	-0.4284 to 0.1417	No	0.6097			OGD vs. BI-1 siRNA	-0.4447 to 0.2149	No	0.8721
	OGD vs. Nrf-2 siRNA	-0.4057 to 0.1644	No	0.7573			OGD vs. Nrf-2 siRNA	-0.06841 to 0.5912	No	0.1702
	Ad-TMBIM6 vs. Scramble	-0.3221 to 0.2480	No	0.9982			Ad-TMBIM6 vs. Scramble	-0.2618 to 0.3978	No	0.9847
	Ad-TMBIM6 vs. BI-1 siRNA	-0.9874 to -0.4173	Yes	< 0.0001			Ad-TMBIM6 vs. BI-1 siRNA	0.2435 to 0.9032	Yes	0.0004
	Ad-TMBIM6 vs. Nrf-2 siRNA	-0.9646 to -0.3946	Yes	< 0.0001			Ad-TMBIM6 vs. Nrf-2 siRNA	0.6198 to 1.279	Yes	< 0.0001
	Scramble vs. BI-1 siRNA	-0.9504 to -0.3803	Yes	< 0.0001			Scramble vs. BI-1 siRNA	0.1755 to 0.8352	Yes	0.0015
	Scramble vs. Nrf-2 siRNA	-0.9276 to -0.3575	Yes	< 0.0001			Scramble vs. Nrf-2 siRNA	0.5519 to 1.212	Yes	< 0.0001
	BI-1 siRNA vs. Nrf-2 siRNA	-0.2623 to 0.3078	No	0.9998			BI-1 siRNA vs. Nrf-2 siRNA	0.04649 to 0.7061	Yes	0.0202
G	Statistical Data Analysis for Fig. 8H
Cell Culture Cell Viability	Tukey's multiple comparisons test	95% CI of diff.	Significant?	P Value	DF/F	Cell Culture Cell Viability	Tukey's multiple comparisons test	95% CI of diff.	Significant?	P Value	DF/F
	Sham vs. OGD	29.52 to 48.98	Yes	< 0.0001	18/90		OGD vs. Nrf-2 siRNA	-3.358 to 16.11	No	0.339	18/90
	Sham vs. Ad-TMBIM6	-4.983 to 14.48	No	0.6382			Ad-TMBIM6 vs. Scramble	-5.233 to 14.23	No	0.6866
	Sham vs. Scramble	-0.4825 to 18.98	No	0.068			Ad-TMBIM6 vs. BI-1 siRNA	25.39 to 44.86	Yes	< 0.0001
	Sham vs. BI-1 siRNA	30.14 to 49.61	Yes	< 0.0001			Ad-TMBIM6 vs. Nrf-2 siRNA	31.14 to 50.61	Yes	< 0.0001
	Sham vs. Nrf-2 siRNA	35.89 to 55.36	Yes	< 0.0001			Scramble vs. BI-1 siRNA	20.89 to 40.36	Yes	< 0.0001
	OGD vs. Ad-TMBIM6	-44.23 to -24.77	Yes	< 0.0001			Scramble vs. Nrf-2 siRNA	26.64 to 46.11	Yes	< 0.0001
	OGD vs. Scramble	-39.73 to -20.27	Yes	< 0.0001			BI-1 siRNA vs. Nrf-2 siRNA	-3.983 to 15.48	No	0.4457
	OGD vs. BI-1 siRNA	-9.108 to 10.36	No	> 0.9999
